# Supplementary material for: 3D printing of different fibres towards HA/PCL scaffolding induces macrophage polarization and promotes osteogenic differentiation of BMSCs
Source: PLoS One. 2025 Jan 13;20(1):e0314150. doi: 10.1371/journal.pone.0314150 (PMC11729943; doi:10.1371/journal.pone.0314150)
Supplement: S1 File — (ZIP) [file pone.0314150.s001.zip]

Archive with 26 entries (19 files):
- ALP staining/
- ALP staining/90-135.jpg
- ALP staining/90-45.jpg
- ALP staining/90.jpg
- Contact angle/
- Contact angle/90-135.png
- Contact angle/90-45.png
- Contact angle/90.png
- Data.xlsx
- Live-die/
- Live-die/90-135.tif
- Live-die/90-45.tif
- Live-die/90.tif
- SEM/
- SEM/45-90/
- SEM/90/
- SEM/90-135/
- SEM/45-90/hp-45-900006.tiff
- SEM/45-90/hp-45-900009.tiff
- SEM/45-90/hp-45-900018.tiff
- SEM/90/FL-TA0001.tiff
- SEM/90/FL-TA0002.tiff
- SEM/90/hp-900013.tiff
- SEM/90-135/hp-45-1350018.tiff
- SEM/90-135/hp-45-1350019.tiff
- SEM/90-135/hp-45-1350023.tiff
