# Supplementary material for: 3D printing of different fibres towards HA/PCL scaffolding induces macrophage polarization and promotes osteogenic differentiation of BMSCs
Source: PLoS One. 2025 Jan 13;20(1):e0314150. doi: 10.1371/journal.pone.0314150 (PMC11729943; doi:10.1371/journal.pone.0314150)
Supplement: S1 File — (ZIP) [file pone.0314150.s001.zip › Data.xlsx]

## Sheet: Sheet1
Density	Means	Standard deviations	N
0-90	0.57244	0.00128	6
0-90-135	0.61483	0.01154	6
0-90-45	0.61999	0.00609	6
Porosity	Means	Standard deviations	N
0-90	82.6869	3.49495	6
0-90-135	75.9956	1.11282	6
0-90-45	72.6647	0.71977	6
Compressive Strength	Means	Standard deviations	N
0-90	19.6379	0.85283	6
0-90-135	11.8275	0.47998	6
0-90-45	14.043	0.58153	6
Compressive Modulus	Means	Standard deviations	N
0-90	2166.93	165.293	6
0-90-135	1844.18	193.957	6
0-90-45	2064.8	172.465	6
Contact angle	Means	Standard deviations	N
0-90	118.208	1.41221	6
0-90-135	81.5967	0.528	6
0-90-45	72.825	1.7941	6
Protein Content	Means	Standard deviations	N
0-90	73.853	2.26856	6
0-90-135	139.934	3.38605	6
0-90-45	179.848	2.29244	6
CCK8-Day 1	Means	Standard deviations	N
0-90	0.13083	0.01303	6
0-90-135	0.14067	0.00156	6
0-90-45	0.26883	0.00448	6
	--	--
CCK8-Day 3	Means	Standard deviations	N
0-90	0.30597	0.01355	6
0-90-135	0.43737	0.00413	6
0-90-45	0.52823	0.00212	6
CCK8-Day 7	Means	Standard deviations	N
0-90	0.45383	0.03844	6
0-90-135	0.49967	0.04523	6
0-90-45	0.7712	0.02154	6
PCR-TNF	Means	Standard deviations	N
0-90	2.282	0.18246	6
0-90-135	1.58486	0.09759	6
0-90-45	1	0.20658	6
PCR-IL1	Means	Standard deviations	N
0-90	2.56924	0.47339	6
0-90-135	1.23001	0.06565	6
0-90-45	1	0.07467	6
PCR-CD206	Means	Standard deviations	N
0-90	1	0.14922	6
0-90-135	1.63878	0.06964	6
0-90-45	2.87414	0.10405	6
PCR-ARG	Means	Standard deviations	N
0-90	1	0.06607	6
0-90-135	1.53137	0.10167	6
0-90-45	33.8027	1.51958	6
PCR-ALP-Day 7	Means	Standard deviations	N
0-90	1	0.01279	6
0-90-135	1.13031	0.05526	6
0-90-45	2.50205	0.08793	6
PCR-ALP-Day 14	Means	Standard deviations	N
0-90	1	0.02851	6
0-90-135	2.54159	0.23889	6
0-90-45	3.21011	0.08687	6
PCR-BMP2-Day 7	Means	Standard deviations	N
0-90	1	0.00586	6
0-90-135	1.08748	0.0783	6
0-90-45	1.57878	0.08638	6
PCR-BMP2-Day 14	Means	Standard deviations	N
0-90	1	0.01198	6
0-90-135	1.34146	0.11949	6
0-90-45	2.34087	0.03276	6
PCR-COL1-Day 7	Means	Standard deviations	N
0-90	1	0.02064	6
0-90-135	1.6587	0.06161	6
0-90-45	2.47747	0.17626	6
PCR-COL1-Day 14	Means	Standard deviations	N
0-90	1	0.11493	6
0-90-135	1.56749	0.01024	6
0-90-45	4.16485	0.24765	6
PCR-OPN-Day 7	Means	Standard deviations	N
0-90	1	0.03454	6
0-90-135	1.22521	0.22858	6
0-90-45	1.6836	0.05954	6
PCR-OPN-Day 14	Means	Standard deviations	N
0-90	1	0.03385	6
0-90-135	1.79822	0.44527	6
0-90-45	5.40109	0.60189	6
PCR-RUNX2-Day 7	Means	Standard deviations	N
0-90	1	0.10603	6
0-90-135	1.00338	0.09734	6
0-90-45	1.09168	0.01886	6
PCR-RUNX2-Day 14	Means	Standard deviations	N
0-90	1	0.04425	6
0-90-135	1.60055	0.35114	6
0-90-45	2.81842	0.41443	6
ALP Activity	Means	Standard deviations	N
0-90	2.51346	0.68082	6
0-90-135	3.54878	1.85773	6
0-90-45	11.6121	0.81401	6
